# Supplementary material for: Perceived Barriers and Facilitators in Cardiovascular Risk Management in Colombia: A Qualitative Analysis of the RE-HOPE Study
Source: Int J Environ Res Public Health. 2025 Jul 31;22(8):1199. doi: 10.3390/ijerph22081199 (PMC12386406; doi:10.3390/ijerph22081199)
Supplement: Supplementary file 1 [file ijerph-22-01199-s001.zip]

Archive with 1 entries (1 files):
- ijerph-3716444-supplementary.pdf
